# Supplementary material for: Plasmonic Strain Sensors Based on Au-TiO2 Thin Films on Flexible Substrates
Source: Sensors (Basel). 2022 Feb 11;22(4):1375. doi: 10.3390/s22041375 (PMC8963073; doi:10.3390/s22041375)
Supplement: Supplementary file 1 [file sensors-22-01375-s001.zip]

Archive with 1 entries (1 files):
- sensors-1572608-SI.pdf
